# Supplementary material for: Zein Nanoparticles Containing Arginine-Based Surfactants: Physicochemical Characterization and Effect on the Biological Properties
Source: Int J Mol Sci. 2023 Jan 29;24(3):2568. doi: 10.3390/ijms24032568 (PMC9917094; doi:10.3390/ijms24032568)
Supplement: Supplementary file 1 [file ijms-24-02568-s001.zip]

Archive with 1 entries (1 files):
- ijms-2123865-supplementary.pdf
